# Supplementary material for: Effects of Curcumin on Radiation/Chemotherapy-Induced Oral Mucositis: Combined Meta-Analysis, Network Pharmacology, Molecular Docking, and Molecular Dynamics Simulation
Source: Curr Issues Mol Biol. 2024 Sep 20;46(9):10545–69. doi: 10.3390/cimb46090625 (PMC11431004; doi:10.3390/cimb46090625)
Supplement: Supplementary file 1 [file cimb-46-00625-s001.zip]

Archive with 4 entries (4 files):
- cimb-3219930-supplementary-english.pdf
- PRISMA abstract Checklist.pdf
- PRISMA_2020_checklist.pdf
- PRISMA_2020_flow_diagram_new_SRs_v1.pdf
